# Supplementary material for: Optimized preoperative planning of double outlet right ventricle patients by 3D printing and virtual reality: a pilot study
Source: Interdiscip Cardiovasc Thorac Surg. 2023 May 18;37(2):ivad072. doi: 10.1093/icvts/ivad072 (PMC10481772; doi:10.1093/icvts/ivad072)
Supplement: ivad072_Supplementary_Data [file ivad072_Supplementary_Data.zip]

Archive with 2 entries (2 files):
- Supplementary_File_S1_to_S2.docx
- Supplementary_Figures_S1_to_S5_revised.docx
